# Supplementary material for: Dirofilaria immitis and D. repens show circadian co-periodicity in naturally co-infected dogs
Source: Parasit Vectors. 2017 Feb 28;10:116. doi: 10.1186/s13071-017-2055-2 (PMC5331712; doi:10.1186/s13071-017-2055-2)
Supplement: Additional file 1: Table S1. — The proportion of present microfilariae (/ml) at each sampling time and results of duplex PCRs. (XLSX 11 kb) [file 13071_2017_2055_MOESM1_ESM.xlsx]

## Sheet: Sheet1
Additional file 1: Table S1. The proportion of present microfilariae (/ml) at each sampling time and results of duplex PCRs
	07:00:00	09:00:00	11:00:00	13:00:00	15:00:00	17:00:00	19:00:00	21:00:00	23:00:00	01:00:00	03:00:00	05:00:00	07:00:00	09:00:00	11:00:00	13:00:00	15:00:00	17:00:00	19:00:00	21:00:00	23:00:00	01:00:00	03:00:00	05:00:00
Dog 1 (July 2014)
D.i.:D.r.	3.3	48/0	1.5	9	1.1	1	1.8	1.2	0.7	1.5	2.3	10	2	64/0	4	3	1.7	2	1.8	4	1.2	1.3	1.5	1.3
Duplex D.i./D.r. (cox1)	+/-	+/-	+/+	+/-	+/+	+/-	+/-	+/-	+/-	+/-	+/-	+/-	+/+	+/ -	+ / -	+ / -	+ / -	+ / -	+ / -	+ / -	+ / -	+ / -	+ / +	+ / +
Duplex D.i./D.r. (12S)	+ / +	+ / -	+ / +	+ / +	+ / +	+ / +	+ / +	+ / +	+ / +	+ / +	+ / +	+ / +	+ / +	+ / -	+ / +	+ / +	+ / +	+ / +	+ / +	+ / +	+ / +	+ / +	+ / +	+ / +
Dog 2 (July 2014)
D.i.:D.r.	16.2	7912/0	52	24	14.6	11.8	10.1	9.5	19.8	7	7.2	3.4	15.8	7928/0	58.4	22.3	15.7	13.1	9.3	9.8	21.1	7.5	7.1	3.6
Duplex D.i./D.r. (cox1)	+ / -	+ / -	+ / -	+ / -	+ / -	+ / -	+ / -	+ / -	+ / -	+ / -	+ / -	+ / -	+ / -	+ / -	+ / -	+ / -	+ / -	+ / -	+ / -	+ / -	+ / -	+ / -	+ / -	+ / -
Duplex D.i./D.r. (12S)	+ / +	+ / -	+ / -	+ / -	+ / +	+ / +	+ / +	+ / +	+ / +	+ / +	+ / +	+ / +	+ / +	+ / -	+ / -	+ / +	+ / +	+ / +	+ / +	+ / +	+ / +	+ / +	+ / +	+ / +
Dog 3 (July 2015)
D.i.:D.r.	12.7	25.1	47.4	25.9	13.5	7.3	10.4	10.1	10.7	16.9	23.2	13.2	7	177	18.4	23.8	32.8	11.1	11.1	13.4	12.1	11.2	12.1	6.7
Duplex D.i./D.r. (cox1)	+ / -	+ / -	+ / -	+ / -	+ / -	+ / -	+ / -	+ / -	+ / -	+ / -	+ / -	+ / -	+ / -	+ / -	+ / -	+ / -	+ / -	+ / -	+ / -	+ / -	+ / -	+ / -	+ / -	+ / -
Duplex D.i./D.r. (12S)	+ / +	+ / -	+ / -	+ / -	+ / +	+ / +	+ / +	+ / +	+ / +	+ / +	+ / +	+ / +	+ / +	+ / -	+ / +	+ / -	+ / -	+ / +	+ / +	+ / +	+ / +	+ / +	+ / +	+ / +
Dog 4 (July 2015)
D.i.:D.r.	2	2.9	5	9.7	7	7.6	8.6	7.2	4	6.4	3.3	19.8	2	2.8	4.8	8.7	7.6	6.3	8.2	6.3	3.7	7.3	4.6	21.6
Duplex D.i./D.r. (cox1)	+ / -	+ / -	+ / -	+ / -	+ / -	+ / -	+ / -	+ / -	+ / -	+ / -	+ / -	+ / -	+ / -	+ / -	+ / -	+ / -	+ / -	+ / -	+ / -	+ / -	+ / -	+ / -	+ / -	+ / -
Duplex D.i./D.r. (12S)	+ / +	+ / +	+ / +	+ / +	+ / +	+ / +	+ / +	+ / +	+ / +	+ / +	+ / +	+ / +	+ / +	+ / +	+ / +	+ / +	+ / +	+ / +	+ / +	+ / +	+ / +	+ / +	+ / +	+ / +
D.i. Dirofilaria immitis
D.r. Dirofilaria repens
+' positive
-' negative
